# Supplementary material for: Population Structure and Selection Signal Analysis of Nanyang Cattle Based on Whole-Genome Sequencing Data
Source: Genes (Basel). 2024 Mar 11;15(3):351. doi: 10.3390/genes15030351 (PMC10970060; doi:10.3390/genes15030351)
Supplement: Supplementary file 1 [file genes-15-00351-s001.zip]

Archive with 1 entries (1 files):
- genes-2884710-supplementary.xlsx
