# Supplementary material for: Population Structure and Selection Signal Analysis of Nanyang Cattle Based on Whole-Genome Sequencing Data
Source: Genes (Basel). 2024 Mar 11;15(3):351. doi: 10.3390/genes15030351 (PMC10970060; doi:10.3390/genes15030351)
Supplement: Supplementary file 1 [file genes-15-00351-s001.zip › genes-2884710-supplementary.xlsx]

## Sheet: Table S1
Table S1. Overview of whole genome sequencing data of Nanyang cattle.
Animal ID	raw reads	mapped reads	mapped ratio(%)	paired reads	paired ratio(%)	depth	mapped base	genome length	Sample origin place
Nanyang_01	209272338	208548108	99.65	208497524	99.63	11.36	30806053831	2711209831	Nanyang, Henan, China
Nanyang_02	267696968	267494763	99.92	267458278	99.91	14.44	39151716248	2711209831	Nanyang, Henan, China
Nanyang_03	249405286	249236119	99.93	249203854	99.92	13.57	36783223771	2711209831	Nanyang, Henan, China
Nanyang_04	231746228	231574247	99.93	231540088	99.91	12.66	34324676307	2711209831	Nanyang, Henan, China
Nanyang_05	232775736	232616291	99.93	232592426	99.92	12.67	34347217899	2711209831	Nanyang, Henan, China
Nanyang_06	275350108	274851929	99.82	274789196	99.80	15.02	40715232380	2711209831	Nanyang, Henan, China
Nanyang_07	219791108	219647835	99.93	219614230	99.92	11.98	32472063490	2711209831	Nanyang, Henan, China
Nanyang_08	243384862	243196105	99.92	243161820	99.91	13.27	35982159386	2711209831	Nanyang, Henan, China
Nanyang_09	214146482	213968710	99.92	213932052	99.90	11.67	31648539768	2711209831	Nanyang, Henan, China
Nanyang_10	198977474	198826145	99.92	198798386	99.91	10.83	29369661696	2711209831	Nanyang, Henan, China
Nanyang_11	189540304	189429181	99.94	189400802	99.93	10.31	27964620809	2711209831	Nanyang, Henan, China
Nanyang_12	239603640	239384271	99.91	239339994	99.89	13.00	35242209763	2711209831	Nanyang, Henan, China
Nanyang_13	210255826	210099890	99.93	210072802	99.91	11.44	31005567093	2711209831	Nanyang, Henan, China
Nanyang_14	245278850	245103694	99.93	245073392	99.92	13.40	36326059332	2711209831	Nanyang, Henan, China
Nanyang_15	208334918	208200654	99.94	208173968	99.92	11.35	30783792388	2711209831	Nanyang, Henan, China
Nanyang_16	198931218	198478491	99.77	198425496	99.75	10.83	29362867726	2711209831	Nanyang, Henan, China
Nanyang_17	203983830	203831109	99.93	203801466	99.91	11.13	30174246345	2711209831	Nanyang, Henan, China
Nanyang_18	271302052	271099564	99.93	271062616	99.91	14.79	40093958129	2711209831	Nanyang, Henan, China
Nanyang_19	232709196	232196274	99.78	232143182	99.76	12.69	34396840921	2711209831	Nanyang, Henan, China
Nanyang_20	236510900	236116771	99.83	236063244	99.81	12.87	34902347307	2711209831	Nanyang, Henan, China
Nanyang_21	227576712	227416149	99.93	227383170	99.91	12.41	33652291004	2711209831	Nanyang, Henan, China
Nanyang_22	210450848	210019004	99.79	209962166	99.77	11.41	30925973220	2711209831	Nanyang, Henan, China
Nanyang_23	202668684	202244820	99.79	202184342	99.76	11.05	29949086508	2711209831	Nanyang, Henan, China
Nanyang_24	223110304	222682016	99.81	222616550	99.78	12.16	32962797513	2711209831	Nanyang, Henan, China
Nanyang_25	263062382	262546844	99.80	262462970	99.77	14.31	38801072539	2711209831	Nanyang, Henan, China
Nanyang_26	286639764	285873639	99.73	285773226	99.70	15.60	42282800561	2711209831	Nanyang, Henan, China
Nanyang_27	258720072	258520555	99.92	258484524	99.91	14.13	38321174052	2711209831	Nanyang, Henan, China
Nanyang_28	259445350	259215993	99.91	259173168	99.90	14.12	38284679378	2711209831	Nanyang, Henan, China
Nanyang_29	248537320	248080310	99.82	248019084	99.79	13.49	36584163172	2711209831	Nanyang, Henan, China
Nanyang_30	213357822	213160587	99.91	213119348	99.89	11.64	31571299842	2711209831	Nanyang, Henan, China

## Sheet: Table S2
Table S2. Significantly identified candidate genes by three statistical methods.
Fst	θπ-ratio	θπ
ABCB11	AAR2	ABCB1
ABHD5	ABCB11	ABCF3
ABI3BP	ABCB5	ACAD11
ACAA2	ABCC5	ACAP3
ACBD4	ABHD5	ACE
ACTN2	ACTL7A	ACE3
ADAMTS15	ACTN4	ACKR4
ADAMTS18	ADAD1	ACO2
ADAMTS8	ADAM18	ADAM21
ADCK5	ADAMTS15	ADAM29
ADIPOR1	ADAMTS17	ADAMTS17
ADNP2	ADAMTS8	ADAMTSL1
AFTPH	ADCK2	ADAMTSL3
AGO1	AFAP1L1	ADCK5
AGO3	AGAP1	AHDC1
AGO4	AGO1	ALCAM
AGTPBP1	AGO4	ALG3
AKAP12	AGRN	ALKBH5
AKT1S1	AHRR	ALOX12
ALS2	AK1	ALYREF
ANKRD11	AKT1S1	AMD1
ANKRD44	ALDOB	ANAPC11
ANKRD65	ALS2	ANKHD1
ANKS1A	ANGEL2	ANKMY1
ANO10	ANGPT1	ANKRD10
ANO2	ANGPT2	AP2M1
ANTXR2	ANKRD11	APBB3
AP2A1	ANKRD65	APELA
AQP4	ANO10	ARAP3
ARF2	ANTXR2	ARCN1
ARID4A	AP2A1	ARHGAP26
ARID5A	AP4E1	ARHGDIA
ARL10	AP5M1	ARID2
ARL15	AQP4	ARID3A
ARL2	ARID1B	ARID3C
ARMC9	ARID4A	ARPC3
ARRB1	ARL10	ARRB2
ASB15	ARL14	ASMTL
ATAD3A	ARL15	ASPSCR1
ATF5	ARL5C	ASXL1
ATG2A	ARMC9	ATP5F1B
ATP1B1	ASB15	ATP5IF1
ATP2B2	ATAD3A	ATP5MD
ATP6V1C2	ATE1	ATP5ME
ATP6V1F	ATP6V1H	ATP6V0E1
ATP6V1FNB	ATP9B	ATR
ATP7B	ATXN10	ATXN2
ATP9B	AURKAIP1	AZU1
ATR	AUTS2	B3GALT6
ATXN2L	AZU1	B3GNT2
AURKAIP1	B3GALT1	BAZ2A
AUTS2	B3GNT7	BBC3
B3GNT7	B3GNT8	BBX
BCL2L12	B9D2	BCAR1
BMP5	BAAT	BCKDK
BOP1	BAG4	BCL2L1
BRD9	BAZ1A	BCL2L2
BRINP1	BCAM	BCL6B
BRIP1	BCAS3	BMI1
C2CD2	BCKDHA	BMP2
CALCRL	BCL2L12	BOP1
CAMTA1	BCL3	BPIFA2A
CATSPER4	BMPR2	BRD8
CCDC102A	BOP1	BTBD17
CCDC125	BOSTAUV1R426	BTRC
CCDC154	BRAF	C1QL1
CCDC167	BSG	C1QTNF12
CCDC171	BTBD3	CAMK2N2
CCDC70	C1QL2	CAMTA1
CCL17	CA10	CAPN10
CCL22	CA6	CASC10
CCNL2	CA8	CASZ1
CD81	CACNA1C	CCDC103
CD96	CACNA1H	CCDC172
CDC27	CACNA1S	CCDC9
CDH11	CACNA2D4	CCL27
CDK15	CACNB1	CCR10
CDK7	CADPS2	CD14
CDKAL1	CALCRL	CD164L2
CDKN3	CAMTA1	CD1B
CEP85	CAPN12	CD3EAP
CEP85L	CAPRIN1	CD68
CEP97	CARD14	CD84
CERS6	CASZ1	CDC23
CHCHD3	CATIP	CDH12
CHCHD7	CAV2	CDK1
CHD6	CBLC	CDK10
CHMP7	CCDC102A	CDK19
CHN1	CCDC106	CDKL3
CHST9	CCDC127	CDKN2AIPNL
CIPC	CCDC167	CELF5
CKAP2	CCDC40	CELF6
CLCN7	CCDC91	CEP72
CNIH3	CCDC97	CFD
CNN3	CCL17	CHAF1A
CNTNAP5	CCL22	CHD3
COL28A1	CCND2	CHD8
COMMD10	CCNL2	CHEK2
COP1	CCT7	CHMP1A
COQ9	CD3EAP	CHRD
COX4I1	CD4	CIRBP
CPEB4	CD81	CKM
CPLX4	CDC23	CLCN2
CPNE5	CDC34	CLEC10A
CPSF1	CDCA3	CNPY3
CSAD	CDCA7	CNTN6
CTDP1	CDH18	CNTNAP1
CTNNA2	CDK12	CNTROB
CTTNBP2	CEACAM16	COMMD3
CX3CL1	CEACAM18	COPG2
CYB5R1	CENPS	CPNE7
CYC1	CEP78	CPSF1
CYP2C87	CERS3	CPTP
DCAKD	CETN1	CREB3L4
DCDC1	CFAP206	CREBRF
DGAT1	CFAP299	CRTC2
DIMT1	CHCHD7	CRY1
DIS3L2	CHD6	CSAD
DNAJC24	CHMP2A	CSF2RA
DNER	CHRNB1	CTNNA1
DNM3	CHST11	CTNNA3
DOK4	CHST9	CTNND1
DPH6	CIAPIN1	CTRB1
DPP9	CIC	CUL7
DPRX	CIPC	CXCL16
DPY19L1	CKM	CXXC5
DPY19L2	CLCN6	CYB5D1
DRD1	CLCNKA	CYB5R3
DVL1	CLPTM1	CYSTM1
DYNC1H1	CLPTM1L	DCAF7
DYNLRB1	CLSTN1	DCLK3
ECHDC3	CNNM1	DCTN3
EDNRA	CNOT8	DDX18
EFNA5	CNRIP1	DEFB
EGFR	COL11A1	DENND4B
EIF3CL	COL27A1	DGAT1
EIF3E	COLEC12	DLGAP2
ELF2	COMMD10	DLX4
ELF5	COPA	DMGDH
ELP2	COPS7B	DMTN
ELP4	COQ9	DNAH1
EMC2	CORT	DNAH2
EMC8	CPNE1	DNAJB12
ENPP2	CREB3L2	DNAJB4
EPB41L4B	CRLF1	DNAJC1
EPDR1	CSGALNACT1	DNAJC17
EPHA3	CTDSP1	DNAJC18
ERICH1	CTNNA2	DNAJC8
ERP44	CTNNAL1	DND1
EXOSC3	CTNNBIP1	DOCK3
FAM110D	CTTNBP2	DPEP1
FAM135A	CTU1	DRAXIN
FAM13A	CUL9	DUSP28
FAM19A4	CWC27	DVL1
FAM19A5	CX3CL1	DVL3
FAM205C	DAAM2	ECE2
FAM209A	DAB2IP	ECSCR
FAM210B	DCP1B	EFNA2
FAM98A	DDHD2	EFTUD2
FARP1	DFFA	EGR1
FBXL3	DGKI	EHBP1
FBXL6	DHTKD1	EIF4A1
FBXO2	DIMT1	EIF4EBP3
FBXO31	DIS3L2	EIF4G1
FBXO36	DISP3	ELANE
FBXW11	DLGAP4	ELMO1
FERMT3	DLL1	ELP4
FFAR2	DMAC2	ENDOG
FFAR3	DNAH7	EP300
FGD2	DNER	EPB41
FGF5	DOCK3	ERCC1
FHOD3	DOCK5	ERCC2
FLNC	DOCK8	ETF1
FLRT1	DOK4	EVI5
FMNL2	DPH6	EXOC3
FRMPD1	DPM2	EYA1
FRRS1L	DPP9	EZH1
FTCDNL1	DTNA	FAM117A
FTH1	DVL1	FAM131A
FUZ	DYNC1H1	FAM160B2
FZD5	EFCAB8	FAM171A2
FZD7	EGFR	FAM187A
G6PC2	EGR1	FAM216A
GABBR2	EGR4	FAM228A
GALNT1	EIF3E	FAM83G
GALNT13	EIF3K	FANCA
GBP4	EIF4A3	FBXL6
GCG	EIF4B	FBXO2
GCNT3	ELANE	FBXO22
GDPD5	ELF2	FBXO44
GEMIN7	ELL	FBXO6
GINS2	ELP1	FBXW11
GLI2	EMC2	FCN3
GLI3	ENDOV	FGF17
GLS	ENO1	FGF22
GPAA1	EPB41L1	FGR
GPC5	EPB41L5	FLII
GPHA2	EPDR1	FMC1
GRHPR	EPHA2	FMNL2
GRIK3	EPN1	FOLR1
GRP	ERBIN	FOLR2
GRSF1	ERCC1	FOSB
GSE1	ERCC2	FOXP2
GTF2A1	ERICH1	FSTL3
GTF2A2	ERICH4	FUBP1
GTF2E2	ETF1	FXR2
GTF2F2	EVX1	FZD2
GTSF1	EVX2	GALNT10
GYPA	EXOC3L2	GALNTL6
GYPB	EXOC5	GALT
HECTD2	EXOSC5	GAT
HEG1	FAM120B	GATAD2B
HEPHL1	FAM131C	GBP4
HERPUD2	FAM13A	GCGR
HEXIM1	FAM187B	GCHFR
HEXIM2	FAM206A	GFAP
HGH1	FAM229A	GFRA3
HLX	FAM234A	GIP
HMGCLL1	FARP1	GK5
HRC	FAXDC2	GLYCTK
HS3ST4	FBLIM1	GML
HSBP1L1	FBXL20	GNAS
HSF1	FBXO2	GNB1
HSP90AB1	FBXO28	GNMT
HSPB3	FBXO36	GOLGA4
HTR5A	FBXO41	GPATCH8
IFT140	FBXW11	GPN3
IFT81	FGF11	GPR142
IL4I1	FGF12	GPR3
IMMP1L	FGF22	GRN
INHBA	FGF5	GSE1
INO80C	FGFR2	GTF3C6
INSIG1	FIGN	HAND1
IPO11	FKBP5	HARS
IPO5	FKBP8	HARS2
IQCM	FLT1	HBEGF
IQUB	FMN1	HCN2
IRF3	FMNL1	HDGFL2
IRF8	FMNL2	HNRNPA0
IRX1	FNDC3A	HOMEZ
ISCA1	FNDC5	HOXB1
ISL1	FNIP2	HR
ITCH	FRMPD1	HSD3B7
ITGA1	FSTL3	HSF1
ITGAL	FUZ	HSPA9
JAK2	G6PC2	IER5L
JAKMIP2	GAA	IFNT2
JPH3	GABBR2	IFT46
KANSL1	GALNT13	IGF1R
KANSL3	GALNT7	IGFBP6
KCMF1	GDPD5	IGIP
KCNG2	GEMIN5	IGLL1
KCNMA1	GEMIN7	IK
KCNQ1	GGTA1	IKBKB
KCNQ3	GLI2	IL11RA
KCP	GLI3	INA
KCTD12	GNAQ	INAFM1
KCTD4	GNB3	INO80D
KIAA0586	GNS	INPPL1
KIF2A	GOLPH3	INTS11
KLHL1	GPC5	IQCM
KLHL12	GPR162	IRAK3
KLHL2	GRB14	IRF1
KLHL35	GREM1	ITGA2B
KLK10	GRHPR	ITSN2
KLK11	GRIK5	JADE2
KLK12	GRPEL2	JAK2
KLK13	GSE1	JTB
KLK5	GSS	KCNAB3
KLK6	GSTK1	KCNH6
KLK7	GZMM	KCNMB2
KLK8	HBA1	KCNQ1
KLK9	HBM	KCNQ5
KRT81	HBQ1	KCNT2
KSR2	HBZ	KDM3B
KYNU	HCN2	KDM4C
LARP1	HDAC1	KDM6B
LEMD3	HECTD2	KHDRBS1
LIN54	HEG1	KHDRBS2
LRRC3B	HERPUD2	KIAA2013
LRRC4C	HES4	KIF18A
LSAMP	HGH1	KIF18B
LYN	HLX	KIF19
MACROD1	HNMT	KIF1C
MAF1	HNRNPM	KIF20A
MAIP1	HOXC10	KIF3B
MAJIN	HOXC11	KIFAP3
MAP2	HOXC12	KIR2DS1
MAP2K2	HOXC13	KIR3DS1
MAP6	HOXC5	KISS1R
MAPRE2	HOXC6	KLC3
2024-03-10	HOXC8	KLC4
MARCKS	HOXC9	KLF9
MARK2	HPCA	KLHDC3
MC3R	HPSE2	KNL1
MCOLN2	HRASLS	KPNA6
MCOLN3	HRC	KYAT1
MDGA1	HS3ST2	LLGL1
MED10	HS3ST3A1	LLPH
MED25	HSBP1L1	LRRFIP2
MED27	HSF1	LRRTM2
MED30	HSF2	MAD2L2
MGAT4A	HSPB7	MAFG
MGST2	HSPB8	MAGEL2
MIOS	IDO2	MAGI2
MIR138	IGHG1	MAP2K2
MIR1839	IL2	MAP3K6
MIR2285E	IL4I1	MARK4
MIR2285M	IL9R	MATR3
MIR2285N	INHBA	MC1R
MIR2293	INO80C	MCMDC2
MIR2325A	INPP5D	MCRIP1
MIR2380	IPO5	MEA1
MIR2421	IPO7	MED11
MIR2429	IQCM	MED16
MIR2472	IQUB	MED19
MIR2473	IRF2BPL	MEIS1
MIR2474	IRF3	MEST
MIR30B	IRX3	METTL15
MIR30D	ISG15	MFSD14B
MIR32	ISL1	MGAT1
MIR326	ITCH	MGC157082
MIR449D	ITGA1	MIDN
MIR7864	ITGA6	MIEF2
MIR99A	ITGA8	MIR1224
MOB1B	ITGB8	MIR1225
MOCOS	JMJD8	MIR1281
MON1B	KANSL1	MIR1307
MOS	KCNK16	MIR137
MPHOSPH6	KCNK17	MIR195
MPP4	KCNK5	MIR2338
MRC2	KCNQ1	MIR2347
MROH1	KCNRG	MIR335
MROH9	KCTD1	MIR6123
MRPL20	KCTD7	MIR677
MSRB3	KIAA0586	MISP
MTCH1	KIAA1109	MLLT10
MTR	KIAA1328	MPDU1
MTRR	KIAA2026	MRPL2
MXRA8	KIF20A	MTERF2
MYBPC1	KIF21B	MXRA8
MYBPC3	KIF2A	MYADML2
MYCBP2	KIF2C	MYL5
MYDGF	KIF6	MYO15A
MYL12B	KIT	MYO9A
MYMX	KITLG	MZB1
MYO5B	KLC3	NAA38
NAA15	KLHL1	NACA
NAALADL1	KLHL17	NADK
NAALADL2	KLHL2	NCLN
NAF1	KLHL35	NCOA2
NAV2	KLK10	NDEL1
NBEA	KLK11	NDUFA2
NCBP1	KLK12	NDUFS1
NCCRP1	KLK13	NDUFS4
NCKAP1L	KLK14	NEK5
NCL	KLK5	NELL2
NCOA2	KLK6	NEXN
NCOA3	KLK7	NKD2
NCOA6	KLK8	NME5
NDUFA5	KLK9	NOTUM
NEK10	KPTN	NPB
NEK3	KXD1	NPC1L1
NEUROD1	LAPTM4A	NPM2
NFATC1	LEMD3	NRG2
NFIB	LGALS7	NTHL1
NFKBIE	LMO2	NUDCD3
NFKBIZ	LNPK	NUDT18
NIPAL1	LPAR3	NUP210L
NKAIN2	LPGAT1	OR2M3
NKD2	LRG1	OR2T4
NKPD1	LRRC14B	OR4A15
NLN	LRRC23	OR52N2
NMT1	LRRIQ3	OR5L2
NOCT	LSAMP	OR6C3
NOSIP	LSR	OR8K1
NOSTRIN	LUC7L	OSBP2
NPY1R	LYN	OTX1
NR4A3	LZIC	P2RY1
NRG2	MACROD2	P2RY8
NSF	MADCAM1	P4HB
NT5C1B	MAF1	PABPN1
NTF3	MAGEL2	PACS1
NTM	MANBAP2	PAG1
NUAK1	MAP2K2	PAIP2
NUP62	MAP3K14	PALM
NXPE3	MAP4K1	PARK7
OPCML	MAP6	PARP6
OR2AT4	MAPRE1	PARPBP
OR4A16	MARCKSL1	PAX5
OR5AR1	MAST4	PCBD2
OR5AS1	MBD5	PCDHB8
OR5D18	MCOLN2	PCGF6
OR5L1	MCOLN3	PCYT2
OR5L2	MCPH1	PDCD11
OR8K1	MCRIP2	PELP1
OSR1	MDGA1	PER3
OTX2	MED1	PEX6
PABPC1L	MED21	PFDN1
PAK4	MED25	PGBD5
PANX1	MEGF8	PHF5A
PARD6G	METTL26	PHLDB1
PAX3	MFN2	PHOX2A
PAX5	MGARP	PIP4K2A
PCDH20	MGST2	PKD1
PCGF5	MICAL2	PKM
PCSK2	MIIP	PLAGL2
PCSK5	MINDY3	PLEKHH3
PDCD1LG2	MIR138	PLIN4
PDE1B	MIR15A	PLPPR3
PDE4B	MIR16A	PLS1
PDIA6	MIR1839	PMCH
PDIK1L	MIR196A	POFUT1
PGR	MIR2285AE	POGZ
PHACTR4	MIR2285M	POLB
PI16	MIR2285Q	POLDIP3
PIAS4	MIR2285Z	POLR2A
PIGU	MIR2293	POLR2H
PIM1	MIR2342	POLR3B
PKD2L2	MIR2357	POLRMT
PKP1	MIR2380	PPM1B
PLAG1	MIR2421	PPM1N
PLCB1	MIR2429	PPP1CC
PLCD3	MIR2481	PPP1R12B
PLEKHM3	MIR26B	PPP1R13L
PLOD2	MIR30B	PPP1R27
PLXNA4	MIR30D	PPP1R3E
PNKP	MIR3613A	PPP1R42
POLR1E	MIR3613B	PPP2R5D
POLR2C	MIR455	PPP2R5E
PPFIA3	MIR499	PRIM1
PPIL1	MIR7864	PRLR
PPP1R1C	MISP	PROB1
PPP1R37	MLANA	PRPSAP2
PPP2R5B	MOS	PRSS53
PQLC1	MPG	PRSS57
PRCP	MPP4	PRTN3
PRDM16	MROH1	PSD2
PRDM5	MROH5	PSMB4
PRDM8	MRPL20	PSMD2
PRELID2	MRPL50	PSMD4
PROS1	MRPS22	PTBP1
PROSER2	MSH3	PTCH1
PROX1	MSRB3	PTGES3
PRPF40A	MTHFR	PTPA
PRPH	MTUS2	PURA
PRR12	MXRA8	PUSL1
PRRG2	MYDGF	PYCR1
PRRX1	MYH7B	R3HDM4
PSD2	MZF1	RAB11FIP2
PSMA8	NAA15	RAB13
PSMC3	NAPA	RAD51
PTCH1	NAT10	RAD51AP1
PTOV1	NCAM2	RAD9B
PTPRT	NCCRP1	RANBP17
PTX4	NCL	RASA3
RAB44	NCOA2	RAVER2
RABGEF1	NCOA3	RBMS2
RABIF	NCSTN	RBPJ
RAP2A	NDN	REEP2
RAPSN	NDUFA5	RFX4
RAX	NDUFB2	RHOBTB2
RBFA	NDUFC1	RIC8B
RBFOX3	NEGR1	RMDN3
RBM4B	NEUROD2	RNASEK
RBMS3	NFATC1	RNF126
RBP7	NFS1	RNF212B
RBPMS	NHLH1	RNF227
RCL1	NIPAL1	RNPEPL1
RCN1	NKAIN2	RPAP1
RCN3	NKPD1	RPF2
RGMB	NKX1	RPP25L
RGS4	NME5	RPS27
RGS7BP	NMNAT1	RRP36
RHOBTB2	NOC2L	RRP7A
RIMBP2	NOCT	RTN2
RIOK2	NOSIP	RUNDC3A
RMND1	NOSTRIN	RUNX2
RNF169	NPPA	RXFP2
RNF180	NPPB	SAE1
RNF32	NPPC	SAP30L
RNF8	NPRL3	SAR1B
RNGTT	NPTX1	SAT2
RORB	NRG1	SCHIP1
RPL13	NTF3	SCIMP
RPRD1A	NTM	SCNN1D
RPRM	NUBPL	SCRT1
RPS3	NUP205	SCX
RRAS	NUP62	SDF4
RSPO2	ODF3L2	SDK2
RTF2	OLIG1	SEC14L6
RUFY3	OLIG2	SEC24A
S100A5	OPRK1	SELENOH
S100A7	OR4A16	SENP3
SAC3D1	OR5AS1	SERHL2
SCAF1	OR5D18	SERPINA6
SCRT1	OR5L2	SESN2
SCX	PAFAH1B3	SETD1A
SDHAF4	PAK4	SF3B2
SDR16C5	PALM	SH2B3
SEC31A	PANX1	SH3GL1
SEMA3C	PARVA	SH3TC2
SEMA6D	PAX5	SHBG
SERPINH1	PCDH18	SHMT1
SETBP1	PCGF5	SIGLECL1
SETD7	PCSK5	SIGMAR1
SGTB	PDCD1LG2	SIL1
SHARPIN	PDCD6	SIRT7
SHB	PDE1C	SKIDA1
SHF	PDE4D	SKP1
SIAH3	PDGFRA	SLAMF1
SIGLEC11	PDK1	SLAMF6
SIK3	PDZD2	SLC10A6
SIRPD	PERM1	SLC12A7
SLC11A2	PEX14	SLC12A8
SLC24A2	PEX2	SLC16A10
SLC25A17	PGR	SLC16A11
SLC25A33	PHACTR4	SLC16A13
SLC25A51	PHF20	SLC22A17
SLC29A1	PIAS4	SLC23A1
SLC35B2	PIK3CD	SLC25A39
SLC39A13	PIP5KL1	SLC2A5
SLC39A6	PLAG1	SLC35A4
SLC44A3	PLB1	SLC35B1
SLC52A2	PLEKHM2	SLC35E2
SLC6A16	PLIN4	SLC39A1
SLC6A18	PLIN5	SLC39A4
SLC6A19	PLPPR3	SLC49A3
SLCO2B1	PLXDC1	SLC4A9
SLCO4C1	PNKD	SLC52A2
SMAP1	PNKP	SLC5A10
SMARCA2	POLR1E	SLC5A8
SMYD2	POLR2A	SLC9A1
SNRK	POLR2C	SLC9A3
SNX15	POLR3K	SLC9A3R2
SNX18	POLRMT	SLMAP
SPAG16	POMP	SMCR8
SPATS2L	POPDC3	SMIM33
SPC25	POU2F2	SNF8
SPERT	PPFIA3	SNHG4
SPG7	PPIL1	SOAT2
SPI1	PPM1A	SOX15
SPINDOC	PPM1L	SPAG6
SPOCK1	PPP1R12B	SPAST
SPSB1	PPP1R13L	SPATA24
SS18	PPP1R37	SPATA2L
SSFA2	PPP3R1	SPATA33
SSU72	PRAM1	SPIRE2
STARD3NL	PRDM5	SPOP
STIP1	PRDM8	SPOUT1
STK10	PREP	SPRYD3
STK4	PRPF40A	SRA1
STON2	PRR12	SSBP3
STX17	PRR19	STX1B
STX2	PRRG2	STX4
STXBP5	PRSS57	STXBP5
SUCO	PRTN3	SUFU
SUDS3	PSMA8	SUN3
SUGCT	PSTPIP1	SUPT16H
SULT1C3	PTBP1	SYT2
SUSD4	PTDSS1	SYTL1
SYCE1L	PTK7	TAF5
SYCN	PTMA	TANC2
TAF2	PTOV1	TAOK3
TAOK3	PTP4A3	TAS1R3
TARP	PTPRU	TCERG1L
TAS1R3	RAB11FIP2	TCF24
TBC1D17	RAB33B	TCF25
TBC1D22B	RABGEF1	TCF7
TBX4	RAD51B	TEF
TCERG1L	RALB	TFDP2
TCF12	RASL11B	THPO
TCF4	RASSF3	TIA1
TEC	RBFA	TIPARP
TELO2	RBFOX2	TM9SF4
TERT	RBM12	TMBIM4
TEX51	RBM39	TMCO6
TFAP2C	RBM4B	TMEM135
TFPI	RBMS3	TMEM173
TGFA	RBP7	TMEM222
TGIF1	RCC1	TMEM249
TGS1	RCN1	TMEM25
THAP9	RCN2	TMEM263
TIMM9	RCN3	TMEM68
TLE4	REEP2	TMEM88
TLR4	RELB	TMX2
TLR5	RERE	TNFRSF9
TMEM217	REX1BD	TNFSF12
TMEM240	RGMB	TNFSF13
TMEM245	RGS20	TNS2
TMEM248	RGS7BP	TOB2
TMEM249	RHBDF1	TOP3A
TMEM63C	RHBDL1	TPPP
TMEM88B	RHOT2	TPX2
TMSB10	RIMS2	TRAPPC1
TMX4	RIOK2	TRPA1
TNFAIP8L1	RNF126	TSC2
TNPO1	RNF133	TTC28
TNR	RNF169	TTC36
TOMM20L	RNF180	TTC7B
TOMM34	RNF19B	TUBB3
TOMM5	RNF223	TUBG2
TOPBP1	ROMO1	TXLNA
TP53INP2	RPL13	TXNDC15
TPBGL	RPL19	TYRO3
TPPP	RPRM	UBE2B
TRAM1	RPS20	UBE2D2
TRAPPC6A	RPS8	UBE2J2
TRIM14	RPTOR	UBE2Q2
TRIP12	RRAS	UBE2Z
TRIP13	RSPO2	UBN2
TRMT10B	RTP1	UBTD2
TRNAA	RYR1	UBXN6
TRNAC	S100A1	UGP2
TRNAE	S100A13	ULBP17
TRNAG	S100A14	UTP20
TRNAH	S100A16	VAMP3
TRNAI	S100A2	VASP
TRNAL	S100PBP	VAV2
TRNAQ	SAMD11	VKORC1
TRNAR	SBDS	VPS13D
TRNAS	SCAF1	VPS29
TRNAT	SCAPER	VPS37C
TRNAV	SCUBE1	VPS54
TRNAW	SCX	VPS9D1
TRPC7	SDC1	VWA5B2
TRPM4	SDC2	WASF2
TRPM5	SDHA	WASHC3
TRPS1	SDR16C5	WDPCP
TSHZ3	SEC61A2	WDR18
TSSC4	SECISBP2L	WDR36
TSTD2	SEMA3C	WDR55
TTC32	SEMA3D	WDTC1
TUBA1C	SEMA6B	XKR4
TXK	SEMA6D	XPO6
TXNL4A	SERPINH1	XPO7
TYW5	SETBP1	XRN1
UBE2D1	SETD7	YLPM1
UBE2QL1	SGSH	YTHDF2
UBE4B	SHARPIN	ZBED9
UNKL	SHB	ZBTB18
USP6NL	SHC2	ZBTB7A
VPS36	SHC4	ZC3H4
VRK3	SHISAL2B	ZC3H7B
VWA1	SIL1	ZFP3
VWF	SLAMF1	ZFP62
WDR35	SLC11A1	ZFYVE19
WDR7	SLC12A7	ZMAT2
WDR97	SLC13A1	ZMYND15
WIF1	SLC15A4	ZNF232
XPA	SLC25A33	ZNF276
XRN1	SLC25A34	ZNF438
XXYLT1	SLC25A51	ZNF594
YWHAB	SLC26A11	ZNF646
ZBTB2	SLC27A5	ZNF668
ZBTB21	SLC35G6	ZNF687
ZBTB44	SLC44A1	ZSCAN23
ZBTB5	SLC45A1
ZBTB7A	SLC46A3
ZC3H6	SLC6A18
ZC3HAV1	SLC6A19
ZC3HAV1L	SLC6A3
ZCCHC14	SLC8A2
ZCCHC6	SLCO2B1
ZCCHC7	SMAP1
ZDHHC22	SMURF2
ZFHX3	SNHG3
ZMYND8	SNHG4
ZNF24	SNRK
ZNF280D	SNRNP25
ZNF286A	SORD
ZNF287	SOX1
ZNF331	SP110
ZNF397	SP140
ZNF462	SP3
ZNF507	SPAG16
ZNF593	SPATA32
ZNF624	SPC25
ZNF688	SPEM1
ZNF768	SPEM2
ZNF804B	SPEN
ZSCAN30	SPG7
	SPSB1
	SPSB2
	SREK1
	SREK1IP1
	SRF
	SRRM4
	SS18
	SSTR5
	SSU72
	ST6GAL1
	ST6GAL2
	ST6GALNAC4
	ST6GALNAC6
	STAC2
	STARD3NL
	STEAP3
	STK10
	STK17B
	STK38L
	STMP1
	STUB1
	SUGCT
	SUPT3H
	SV2B
	SYCN
	SYNJ1
	SYT4
	TAOK3
	TARP
	TAS1R3
	TAS2R40
	TBC1D16
	TBC1D17
	TBC1D2
	TBC1D30
	TBR1
	TBX15
	TCEA1
	TCERG1L
	TCIM
	TEAD3
	TEC
	TECRL
	TEKT4
	TERT
	TES
	TFPI
	TGFA
	TGFB1
	TGS1
	TIGAR
	TIMM9
	TIPRL
	TMC2
	TMEM102
	TMEM132C
	TMEM132D
	TMEM139
	TMEM145
	TMEM185B
	TMEM201
	TMEM240
	TMEM248
	TMEM54
	TMEM63C
	TMEM82
	TMEM88B
	TMEM91
	TMTC3
	TNFAIP8L1
	TNFAIP8L3
	TNFRSF8
	TOMM20L
	TOMM5
	TOPAZ1
	TOX
	TP53BP2
	TPBG
	TPGS1
	TPI1
	TRAM1
	TRAPPC6A
	TRIM13
	TRIM28
	TRIP12
	TRNAA
	TRNAC
	TRNAE
	TRNAG
	TRNAH
	TRNAK
	TRNAL
	TRNAM
	TRNAQ
	TRNAR
	TRNAS
	TRNAT
	TRNAW
	TRPC4AP
	TRPM4
	TRPM5
	TRPS1
	TSHR
	TSSC4
	TSSK3
	TTC32
	TULP1
	TXK
	TXNL4A
	U2AF2
	UBA52
	UBE2D1
	UBE2M
	UBE4B
	UGC
	UGT1A6
	UPF2
	USF2
	USP40
	USP46
	USP5
	UST
	UXS1
	VANGL2
	VASH2
	VIL1
	VWA1
	WARS2
	WDR24
	WDR90
	WDR97
	WFIKKN1
	WIF1
	WNT4
	WNT7B
	WNT8A
	XKR4
	YARS
	ZBTB17
	ZBTB44
	ZBTB45
	ZBTB5
	ZBTB7A
	ZC3H6
	ZCCHC6
	ZCCHC7
	ZDHHC22
	ZFHX4
	ZFP36L1
	ZNF143
	ZNF189
	ZNF24
	ZNF286A
	ZNF414
	ZNF446
	ZNF521
	ZNF574
	ZNF580
	ZNF581
	ZNF624
	ZNF784
	ZSWIM2
